# Supplementary material for: Pioglitazone Modulates p65-Mediated Mitochondrial Bioenergetics: Implications for Acetaldehyde-Induced HIV Replication in Alveolar Macrophages
Source: Biomolecules. 2025 Dec 13;15(12):1737. doi: 10.3390/biom15121737 (PMC12730783; doi:10.3390/biom15121737)
Supplement: Supplementary file 1 [file biomolecules-15-01737-s001.zip]

Archive with 1 entries (1 files):
- biomolecules-4004265-supplementary.pdf
